# Supplementary material for: Genome-Wide Characterization of the sHsp Gene Family in Salix suchowensis Reveals Its Functions under Different Abiotic Stresses
Source: Int J Mol Sci. 2018 Oct 19;19(10):3246. doi: 10.3390/ijms19103246 (PMC6214038; doi:10.3390/ijms19103246)
Supplement: Supplementary file 1 [file ijms-19-03246-s001.zip]

Archive with 5 entries (4 files):
- ijms-368794-supplementary-final check/
- ijms-368794-supplementary-final check/Supplementary Figure S1.docx
- ijms-368794-supplementary-final check/Supplementary table S1.xlsx
- ijms-368794-supplementary-final check/Supplementary table S2.xlsx
- ijms-368794-supplementary-final check/Supplementary table S3.xlsx
