# Supplementary material for: Genome-Wide Characterization of the sHsp Gene Family in Salix suchowensis Reveals Its Functions under Different Abiotic Stresses
Source: Int J Mol Sci. 2018 Oct 19;19(10):3246. doi: 10.3390/ijms19103246 (PMC6214038; doi:10.3390/ijms19103246)
Supplement: Supplementary file 1 [file ijms-19-03246-s001.zip › ijms-368794-supplementary-final check/Supplementary table S2.xlsx]

## Sheet: sheet1
Table S2 Transcription factor in PtsHsp co-expression network
Gene ID	Name	Arabidopsis orthologs	Description
Potri.001G016000	EIL3	AT1G73730	Cellular response to iron ion, ethylene-activated signaling pathway, regulation of sulfur metabolic process
Potri.001G026000	Trihelix	AT3G14180	Embryo development ending in seed dormancy
Potri.001G036000	MYB65	AT3G11440	Involved in anther development and response to ethylene and salicylic acid
Potri.001G057800	CAMTA	AT1G67310	positive regulation of transcription by RNA polymerase II
Potri.001G086400	Dof	AT4G24060	Regulation of transcription
Potri.001G132600	GRF2	AT4G37740	Mutants result in smaller leaves indicating the role of the gene in leaf developmen
Potri.001G140800	C3H	AT1G32360	inc finger (CCCH-type) family protein
Potri.001G189200	HB	AT1G15215	It is an atypical RNA-directed DNA methylation component
Potri.001G241800	GRAS2	AT1G07530	The protein interacts with the TGA2 transcription factor and affects the transcription of stress-responsive genes
Potri.001G257600	NF-YA1	AT5G12840	It is expressed in vegetative and reproductive tissues
Potri.001G298400	HAT3.1	AT3G19510	Encodes a member of the PHD-finger homeodomain protein family
Potri.002G018400	BZIP27	AT2G17770	Encodes a paralog of bZIP transcription factor FD and interacts with FD and FT
Potri.002G061300	NAC017	AT1G34190	Cellular response to hydrogen peroxide, multicellular organism development
Potri.002G069500	VIP1	AT1G43700	Involved in osmosensory response
Potri.002G101900	bHLH	AT1G72210	Basic helix-loop-helix (bHLH) DNA-binding superfamily protein
Potri.002G110900	GATA25	AT4G24470	ZIM is a putative transcription factor containing an atypical GATA-type zinc-finger motif
Potri.002G125400	ABF2	AT1G45249	Enhances drought tolerance in vegetative tissues
Potri.002G181900	NTL9	AT4G35580	Functions as a calmodulin-regulated transcriptional repressor
Potri.002G182400	NTL9	AT4G35580	Functions as a calmodulin-regulated transcriptional repressor
Potri.003G014500	bZIP	AT1G58110	Basic-leucine zipper (bZIP) transcription factor family protein
Potri.003G031200	FRS8	AT1G80010	Response to red or far red light and expressed in flowering stage, mature plant embryo stage
Potri.003G081200	ERF-1	AT4G17500	Encodes a member of the ERF
Potri.003G100800	GRF2	AT4G37740	Mutants result in smaller leaves indicating the role of the gene in leaf developmen
Potri.003G118600	Trihelix	AT3G58630	DNA binding transcription factor
Potri.003G144500	Dof	AT4G24060	Regulation of transcription
Potri.003G170600	CAMTA	AT1G67310	Positive regulation of transcription by RNA polymerase II
Potri.003G174800	GATA1	AT3G24050	Encodes a member of the GATA factor family of zinc finger transcription factors
Potri.004G010200	AGL62	AT5G60440	AGL62 supresses suppresses cellularization during the syncytial phase of endosperm development and regulation of auxin polar transport
Potri.004G081000	NAC028	AT1G65910	NAC domain containing protein 28
Potri.004G141800	B3	AT3G19184	AP2/B3-like transcriptional factor family protein
Potri.004G163700	BPC4	AT2G21240	BPC transcription factor family is integral for a wide range of processes that support normal growth and development
Potri.004G216900	C2H2	AT2G28200	C2H2-type zinc finger family protein
Potri.005G023700	FRS7	AT3G06250	Response to red or far red light
Potri.005G061100	C3H	AT3G18640	Zinc finger C-x8-C-x5-C-x3-H type family protein
Potri.005G131600	OBP1	AT3G50410	It plays an important roles in plant growth and development
Potri.005G214800	HSFA6B	AT3G22830	Involved heat, drough stress
Potri.005G221100	bHLH	AT4G16430	Negatively regulate jasmonate responses
Potri.005G234200	SRS5	AT1G75520	SRS5 promotes gynoecium, stamen and leaf development in Arabidopsis
Potri.005G235900	BPC6	AT5G42520	It is integral for a wide range of processes that support normal growth and development.
Potri.006G005300	Trihelix	AT5G28300	Encodes a Ca(2+)-dependent CaM-binding protein
Potri.006G025800	AREB3	AT3G56850	Encodes an ABA-responsive element binding protein with a bZIP domain
Potri.006G039700	FAR1	AT3G04790	Defense response to bacterium and cytokinin
Potri.006G080300	ERF	AT4G31060	Encodes a member of the DREB subfamily A-5 of ERF/AP2 transcription factor family
Potri.006G114600	bZIP	AT1G19490	Basic-leucine zipper (bZIP) transcription factor family protein
Potri.006G116500	HDA3	AT3G44750	Controls the development of adaxial/abaxial leaf polarity
Potri.006G117300	Trihelix	AT3G10030	Aspartate/glutamate/uridylate kinase family protein
Potri.006G132400	RAP2.7	AT2G28550	Involved in ethylene-activated signaling pathway, multicellular organism development
Potri.006G152100	C3H	AT5G56900	CwfJ-like family protein / zinc finger (CCCH-type) family protein
Potri.006G184800	WRKY32	AT4G30935	Member of WRKY transcription factor
Potri.006G226800	HSFA2	AT2G26150	Required for extension of acquired thermotolerance in Arabidopsis
Potri.006G277000	NAC038	AT2G24430	NAC domain containing protein
Potri.007G007100	GRF1	AT2G22840	Involved in leaf development
Potri.007G010800	AGL22	AT2G22540	It acts as a floral repressor and that functions within the thermosensory pathway
Potri.007G093400	CAMTA3	AT2G22300	CAMTA functions to suppress defense responses and acts in the cold response pathway
Potri.008G027000	Trihelix	AT3G10030	aspartate/glutamate/uridylate kinase family protein
Potri.008G064200	MYB	AT5G05790	Duplicated homeodomain-like superfamily protein
Potri.008G073600	DREB2C	AT2G40340	Involved in response to drought
Potri.008G080300	HUA1	AT3G12680	Member of the floral homeotic AGAMOUS pathway
Potri.008G112000	BIM2	AT1G69010	It positively modulates the shade avoidance syndrome in Arabidopsis seedlings
Potri.009G032700	GRAS2	AT1G07530	The protein interacts with the TGA2 transcription factor and affects the transcription of stress-responsive genes
Potri.009G044100	MYB119	AT5G58850	Encodes a putative transcription factor, member of the R2R3 factor gene family
Potri.009G052900	NF-YA1	AT5G12840	It is expressed in vegetative and reproductive tissues
Potri.009G088400	GeBP	AT1G61730	DNA-binding storekeeper protein-related transcriptional regulator
Potri.009G093000	HAT3.1	AT3G19510	Encodes a member of the PHD-finger homeodomain protein family
Potri.009G108500	REM39	AT3G18990	Required for vernalization and the methylation of histone H3 regulation of flower development
Potri.009G166800	Nin-like	AT4G35270	Plant regulator RWP-RK family protein
Potri.010G019600	MYB_related	AT4G39160	Homeodomain-like superfamily protein
Potri.010G036400	ZFP5	AT1G10480	It acts downstream of ZFP6 in regulating trichome development by integrating GA and cytokinin signaling
Potri.010G112600	HB17	AT2G01430	Loss of function mutants are more sensitive to salt and drought stress
Potri.010G174100	APL	AT1G79430	It is required for several aspects of phloem development in the root
Potri.010G233500	Trihelix	AT3G10030	Aspartate/glutamate/uridylate kinase family protein
Potri.011G023600	APL	AT1G79430	It is required for several aspects of phloem development in the root
Potri.011G097500	HB-other	AT3G18380	DNA binding transcription factor 2
Potri.011G102100	SHB	AT1G78540	Encodes a protein that contains an SH2 domain
Potri.012G040600	BPC1	AT2G01930	Controls ovule identity
Potri.012G106100	ARF2	AT5G62000	Encodes an auxin response factor
Potri.013G014000	FRS5	AT4G38180	FAR1-related sequence 5 esponse to red or far red light
Potri.013G019200	IDD2	AT3G50700	zinc finger protein
Potri.013G060200	G2-like	AT3G04030	Homeodomain-like superfamily protein
Potri.014G007200	GRF1	AT2G22840	Involved in leaf development
Potri.014G025700	NAC072	AT4G27410	Encodes a NAC transcription factor acts as a transcriptional activator in ABA-mediated dehydration response
Potri.014G036800	B3	AT4G33280	AP2/B3-like transcriptional factor family protein
Potri.014G036900	B3	AT4G33280	AP2/B3-like transcriptional factor family protein
Potri.014G076100	NAC014	AT1G33060	Involved in multicellular organism development
Potri.014G077200	ARR2	AT4G16110	Acts in concert with other type-B ARRs in the cytokinin signaling pathway
Potri.014G108100	NAC091	AT5G24590	Involved in regulating the defense response of Arabidopsis
Potri.014G135700	HB-other	AT4G03090	DNA binding transcription factor
Potri.014G167000	FRS10	AT5G28530	Response to red or far red light
Potri.015G069000	MYB_related	AT1G19000	Homeodomain-like superfamily protein
Potri.016G005900	Trihelix	AT1G76880	DF1 is a putative transcription factor required for the synthesis of seed mucilage polysaccharides
Potri.016G007300	FRS10	AT5G28530	Response to red or far red light
Potri.018G064700	NF-YA3	AT1G72830	It is expressed in vegetative and reproductive tissues
Potri.019G032700	G2-like	AT3G04030	Homeodomain-like superfamily protein
Potri.019G047000	NF-YC9	AT1G08970	Involved in GA- and ABA-mediated seed germination
Potri.019G112000	bHLH	AT1G05710	Basic helix-loop-helix (bHLH) DNA-binding superfamily protein
