# Supplementary material for: Genome-Wide Characterization of the sHsp Gene Family in Salix suchowensis Reveals Its Functions under Different Abiotic Stresses
Source: Int J Mol Sci. 2018 Oct 19;19(10):3246. doi: 10.3390/ijms19103246 (PMC6214038; doi:10.3390/ijms19103246)
Supplement: Supplementary file 1 [file ijms-19-03246-s001.zip › ijms-368794-supplementary-final check/Supplementary table S3.xlsx]

## Sheet: Sheet1
Table S3 Primers used in qRT-PCR analysis of the Ssu-sHsp genes
Gene name	Transcript ID	Forward primers (5'→3')	Reverse primers (5'→3')
Ssu-sHsp16.5-CI	willow_GLEAN_10019104	TCGCTGTGATGAGATTTTCG	CACCACCTCTACCGTCACCT
Ssu-sHsp17.9-CI	willow_GLEAN_10023007	CAAATCAGAGGAGAGAGGAGCG	AACACTCTTCTTGGCATCACCA
Ssu-sHsp18.0A-CI	willow_GLEAN_10015047	GAGGTCAAAGTGGAGGTGGA	TTCCTCATCCTTGGGAACAG
Ssu-sHsp18.0B-CI	willow_GLEAN_10015393	TGGAAAGAGACACCGGAAGC	TGCCACTGCTTCGCTCCA
Ssu-sHsp18.1-CI	willow_GLEAN_10023005	TGGCATCGTGTTGAGCGTAG	TCAACCGGAGATTTCAATAGTCTT
Ssu-sHsp18.2A-CI	willow_GLEAN_10001113	CAACCGACGAGGTAGCAGC	TGGGGTCTCTTTCCAATCAAT
Ssu-sHsp18.2B-CI	willow_GLEAN_10022937	TCCCAAGTTTCTTTGGCAAC	GGGGTTTCCTTCCAATCAAT
Ssu-sHsp18.3-CI	willow_GLEAN_10001192	CCCATGTCTTCAAGGCAGAT	TTAGGCACGGTGACAGTGAG
Ssu-sHsp18.5-CI	willow_GLEAN_10019417	GGACCCTTTCCAGGACTTTC	CTTCAGCCCTGGAAGATCAG
Ssu-sHsp18.6-CI	willow_GLEAN_10024904	AACATCAGCATTTGCCAACA	CATCAGCTTTGGCATTCTCA
Ssu-sHsp23.5-CI	willow_GLEAN_10013269	AGGAGGTGAAGGTGGAGGTT	TCGGCACAGTCACAGTAAGC
Ssu-sHsp17.8A-CII	willow_GLEAN_10007257	GAGAGGATAAAGAAGGAGCCAAGTA	CGGCAATTTCTCGACAGTGACG
Ssu-sHsp17.8B-CII	willow_GLEAN_10026164	GAGAGGATAAAGAAGGAGCCAAGTA	TGATCTGAAGCACCCTGTCATC
Ssu-sHsp17.8-CIII	willow_GLEAN_10001482	TGTTCGATGCAGTGAACCAT	AGCCAGGGACATCCATGTAG
Ssu-sHsp21.9-CIV	willow_GLEAN_10001528	CAAGCTACCCTCGTCTCAGG	TACAAACGCCACCATGAAAA
Ssu-sHsp23.1-CIV	willow_GLEAN_10008116	CCAACGTTGAGGAGCTTCAT	TCAACAGGAGGACACTGACG
Ssu-sHsp28.0-CIV	willow_GLEAN_10023903	GTTTGATGGGGGAATCCTTT	CGTTTTGTCTCCCAGGTTGT
Ssu-sHsp38.2-CIV	willow_GLEAN_10015419	CAAAGCCAAAGAGTGGGGTA	CTCCGCTGATCCTTAGAACG
Ssu-sHsp38.7-CIV	willow_GLEAN_10015420	CCTCTATGCGCGTTCTAAGG	TTCGCCAATTTTTCTTCCAC
Ssu-sHsp22.2-CV	willow_GLEAN_10017670	TGGTTCCAGACAGATGATGC	TCAGTTTCCCTCCAATCGAC
Ssu-sHsp23.0-CV	willow_GLEAN_10006909	TCCTTCAGATGCCTTTCCAC	GCCACTTCTCCAGTCTTTCG
Ssu-sHsp15.9A-PX	willow_GLEAN_10001081	GTGAGGGTGGAAAAGAGGAGG	GAGCTTTGATATGATTCAGCTTCAC
Ssu-sHsp15.9B-PX	willow_GLEAN_10018481	ACTGCTCACTTGGACTGGCTT	CTCAGCTACATGCCAAAACGAG
Ssu-sHsp26.3-CP	willow_GLEAN_10005204	TTGAGAAAAGGCCTCGAAAA	ACCTCCCCTCCTGTTCTGTT
Ssu-sHsp26.5-CP	willow_GLEAN_10014198	CATTGCAGCAGAGAGCAGAG	TCACCCTCTCCATTGTCTCC
Ssu-sHsp23.8-MT	willow_GLEAN_10017874	GCTTTCGAAGCTCATCAACC	CAGGACCTTGCTCAGACTCC
Ssu-sHsp25.6-MT	willow_GLEAN_10022135	TGAAAGTGGAAGATGATTGTTGC	ACCCCATCATTCATAACAGCAC
Ssu-sHsp16.1-PX	willow_GLEAN_10002647	TGGATCAACTGCTCTCATGG	CTCATGGCTTTCCTCTTTGC
Ssu-sHsp23.1	willow_GLEAN_10011114	GAGGAACGGAATCATCAGGA	GTCGTCGTTCACAACCCTCT
Ssu-sHsp31.8	willow_GLEAN_10023904	AACATTGGAGTGGGTTCGAG	ACGGCTCCGTTTATTGTCAC
